# Supplementary material for: Development of a Proposal for a Program to Promote Positive Mental Health Literacy among Adolescents: A Focus Group Study
Source: Int J Environ Res Public Health. 2023 Mar 10;20(6):4898. doi: 10.3390/ijerph20064898 (PMC10049546; doi:10.3390/ijerph20064898)
Supplement: Supplementary file 1 [file ijerph-20-04898-s001.zip]

Archive with 2 entries (2 files):
- Suppl Materials_v2/S1_Table with the participants characteristics.pdf
- Suppl Materials_v2/S2_Tree Nodes.pdf
